# Supplementary material for: MGACL: Prediction Drug–Protein Interaction Based on Meta-Graph Association-Aware Contrastive Learning
Source: Biomolecules. 2024 Oct 8;14(10):1267. doi: 10.3390/biom14101267 (PMC11505808; doi:10.3390/biom14101267)
Supplement: Supplementary file 1 [file biomolecules-14-01267-s001.zip]

Archive with 1 entries (1 files):
- biomolecules-3166147-supplementary.pdf
